# Supplementary material for: Estimated Costs of the Ipilimumab–Nivolumab Therapy and Related Adverse Events in Metastatic Melanoma
Source: Cancers (Basel). 2022 Dec 21;15(1):31. doi: 10.3390/cancers15010031 (PMC9817856; doi:10.3390/cancers15010031)
Supplement: Supplementary file 1 [file cancers-15-00031-s001.zip]

Archive with 1 entries (1 files):
- cancers-2063024-supplementary.pdf
